# Supplementary material for: CPM-Related Mechanisms Could Play a Key Role in the Effects on Pain Sensitivity Induced by Manual Therapy: Three Crossover Trials Investigating the Effects of Manual Pressure
Source: J Clin Med. 2024 Jun 22;13(13):3648. doi: 10.3390/jcm13133648 (PMC11242484; doi:10.3390/jcm13133648)
Supplement: Supplementary file 1 [file jcm-13-03648-s001.zip]

Archive with 1 entries (1 files):
- jcm-3013878-supplementary.pdf
